# Supplementary material for: A novel protein encoded by ZCRB1-induced circHEATR5B suppresses aerobic glycolysis of GBM through phosphorylation of JMJD5
Source: J Exp Clin Cancer Res. 2022 May 10;41:171. doi: 10.1186/s13046-022-02374-6 (PMC9086421; doi:10.1186/s13046-022-02374-6)
Supplement: Supplementary file 2 — Additional file 2: Table S1. The primers for qRT–PCR assays. Table S2. The primers for RIP assays. Table S3. Top ten differentially expressed RBPs in GBM tissues screened by RNA-seq. Table S4. Top ten differentially expressed circRNAs in ZCRB1-upregulated GBM cells screened by circRNA microarray analysis. Table S5. The divergent and convergent primers of circHEATR5B and β-actin. [file 13046_2022_2374_MOESM2_ESM.xlsx]

## Sheet: Sheet1
Table S1 The primers for qRT–PCR assays.
Primer	Forward	Reverse
ZCRB1	CAGGACTCGTGATGCCAAGG	CCACCACTCATTTCTTCAGGTGG
circHEATR5B	CGCTTGCTTGCATCCTGGAA	GTCCCATCTTGTGCTAGAGCCA
HEATR5B	TTGCTGCCAACAAGACCGAT	TTCGTGTAGGTGGTCCAGGT
β-actin	ATTCCTATGTGGGCGACGAG	GCCACACGCAGCTCATTGTA
JMJD5	GAGTATATCCAGGAGATCGCTG	GCTCATTCACGATGTATTTGCT
Table S2 The primers for RIP assays.
Primer	Forward	Reverse
a	TTGGTACCCCAAAATGTTGAA	CAAGATGAATACGAGGGGTCTT
b	AAGTCTTGGCTTTTCAAGGAA	GCAGGACCCTGTCTCAATAA
c	GACATCCCCTGAAGTCCAGA	TGTATGTGAAGGCGGAACTG
d	CGCTTGCTTGCATCCTGGAA	GTCCCATCTTGTGCTAGAGCCA
e	TGAGCCAAGATCACACCACT	CAAACAAACAAAAACCCCAAA
f	CTTTGCCTCCCAGATTCAAG	GTGAAACCCCGTCTCTACCA
Table S3 Top ten differentially expressed RBPs in GBM tissues screened by RNA-seq.
Ensembl_ID	Gene_symbol	log2FC	p adj
ENSG00000136231	IGF2BP3	5.37093	2.18e-30
ENSG00000269058	CALR3	4.94263	4.61e-21
ENSG00000106462	EZH2	4.61109	4.7e-10
ENSG00000132109	TRIM21	4.33008	3.72e-11
ENSG00000089157	RPLP0	4.0158	5.65e-30
ENSG00000105640	RPL18A	3.55386	4.95e-23
ENSG00000101916	TLR8	3.5109	0.000263
ENSG00000112773	TENT5A	3.41798	1.06e-19
ENSG00000163694	RBM47	3.21311	1.46e-12
ENSG00000179299	NSUN7	3.17075	1.41e-46
ENSG00000078328	RBFOX1	-5.48291	2.46e-15
ENSG00000185736	ADARB2	-5.34825	2.51e-21
ENSG00000140955	ADAD2	-5.0453	1.47e-06
ENSG00000139168	ZCRB1	-4.92152	4.4e-45
ENSG00000107864	CPEB3	-4.86926	3.13e-18
ENSG00000101489	CELF4	-4.75512	5.16e-10
ENSG00000158806	NPM2	-4.43258	3.72e-34
ENSG00000163412	EIF4E3	-4.40736	1.52e-21
ENSG00000177679	SRRM3	-3.6016	2.78e-17
ENSG00000105278	ZFR2	-3.18656	2.07e-23
Table S4 Top ten differentially expressed circRNAs in ZCRB1-upregulated GBM cells screened by circRNA microarray analysis.
CircRNA ID	Chromosome	Regulation	FC of U251	P‐value	FC of U373	P‐value
hsa_circ_0054048	chr2	Up	8.06998	7e-05	7.55988	9e-05
hsa_circ_0119901	chr2	Up	6.77871	0.0059	6.89147	0.0149
hsa_circ_0051797	chr19	Up	5.77286	0.0004	6.80936	0.0001
hsa_circ_0005642	chr16	Up	5.20714	4e-05	7.06577	7e-05
hsa_circ_0115626	chr20	Up	4.52001	9e-05	4.43639	0.0017
hsa_circ_0046425	chr17	Up	4.14525	6e-05	5.19846	8e-05
hsa_circ_0036179	chr15	Up	3.62284	0.0056	3.33633	0.0014
hsa_circ_0038704	chr16	Up	3.36192	0.0085	3.07491	0.015
hsa_circ_0015740	chr1	Up	3.19622	0.0012	5.1526	0.0077
hsa_circ_0004841	chr16	Up	3.03252	0.0001	2.39924	0.0009
hsa_circ_0085430	chr8	Down	15.0601	9e-05	11.6914	0.0014
hsa_circ_0122884	chr3	Down	7.98436	0.001	10.949	0.0006
hsa_circ_0091456	chrX	Down	5.85435	0.0036	4.75364	0.0481
hsa_circ_0002574	chr8	Down	4.44705	0.0015	6.18387	0.029
hsa_circ_0130221	chr6	Down	4.26816	0.0014	3.85649	0.0001
hsa_circ_0006404	chr6	Down	4.23565	5e-05	5.37719	6e-05
hsa_circ_0005276	chrX	Down	4.20304	0.0003	3.69644	0.003
hsa_circ_0098170	chr12	Down	3.9074	0.0005	3.64248	0.0009
hsa_circ_0041720	chr17	Down	3.6846	8e-05	3.36935	7e-05
hsa_circ_0007031	chr13	Down	3.07213	0.0237	3.10269	0.0367
Table S5 The divergent and convergent primers of circHEATR5B and β-actin.
Primer		Forward	Reverse
circHEATR5B	divergent	CGCTTGCTTGCATCCTGGAA	GTCCCATCTTGTGCTAGAGCCA
	convergent	CTTGGTGGCTGCTTCTACCC	TGCTTCGGTGATTTGAGCCA
β-actin	divergent	GCAAAGACCTGTACGCCAAC	CGTACAGGGATAGCACAGCC
	convergent	ATTCCTATGTGGGCGACGAG	GCCACACGCAGCTCATTGTA
